# Supplementary material for: Group-Living Herbivores Weigh Up Food Availability and Dominance Status when Making Patch-Joining Decisions
Source: PLoS One. 2014 Oct 1;9(10):e109011. doi: 10.1371/journal.pone.0109011 (PMC4182780; doi:10.1371/journal.pone.0109011)
Supplement: Data Supplement S1 — (XLSX) [file pone.0109011.s001.xlsx]

## Sheet: patch choice
Goat ID	Patch Quality	Choice	SORTCODE
1	400v200	1	1		1=fed from best patch
2	400v200	1	2
3	400v200	1	3
4	400v200	1	4
5	400v200	1	5
6	400v200	1	6
7	400v200	1	7
8	400v200	1	8
9	400v200	1	9
10	400v200	1	10
11	400v200	1	11
12	400v200	1	12
13	400v200	1	13
14	400v200	1	14
15	400v200	1	15
16	400v200	1	16
17	400v200	1	17
18	400v200	1	18
19	400v200	1	19
20	400v200	1	20
21	400v200	1	21
22	400v200	1	22
23	400v200	1	23
24	400v200	1	24
25	400v200	1	25
26	400v200	1	26
27	400v200	1	27
28	400v200	1	28
29	400v200	1	29
30	400v200	1	30
31	400v200	1	31
32	400v200	1	32
33	400v200	1	33
34	400v200	0	34
35	400v200	0	35
36	400v200	0	36
37	400v200	0	37
38	400v200	0	38
39	400v200	0	39
40	400v200	0	40
41	400v200	0	41
42	400v200	0	42
43	400v200	0	43
44	400v200	0	44
45	400v200	0	45
1	100v40	1	46
3	100v40	1	47
2	100v40	1	48
8	100v40	1	49
4	100v40	1	50
9	100v40	1	51
10	100v40	1	52
6	100v40	1	53
13	100v40	1	54
12	100v40	1	55
11	100v40	1	56
37	100v40	1	57
15	100v40	1	58
14	100v40	1	59
16	100v40	1	60
39	100v40	1	61
22	100v40	1	62
38	100v40	1	63
20	100v40	1	64
23	100v40	1	65
25	100v40	1	66
21	100v40	1	67
31	100v40	1	68
30	100v40	1	69
40	100v40	1	70
26	100v40	1	71
24	100v40	1	72
29	100v40	1	73
27	100v40	1	74
41	100v40	1	75
44	100v40	1	76
42	100v40	1	77
43	100v40	1	78
32	100v40	1	79
7	100v40	0	80
5	100v40	0	81
45	100v40	0	82
36	100v40	0	83
34	100v40	0	84
18	100v40	0	85
19	100v40	0	86
28	100v40	0	87
17	100v40	0	88
33	100v40	0	89
35	100v40	0	90
2	400v100	1	91
38	400v100	1	92
3	400v100	1	93
34	400v100	1	94
15	400v100	1	95
14	400v100	1	96
7	400v100	1	97
22	400v100	1	98
8	400v100	1	99
17	400v100	1	100
19	400v100	1	101
37	400v100	1	102
4	400v100	1	103
21	400v100	1	104
18	400v100	1	105
25	400v100	1	106
41	400v100	1	107
30	400v100	1	108
20	400v100	1	109
31	400v100	1	110
24	400v100	1	111
27	400v100	1	112
29	400v100	1	113
12	400v100	1	114
28	400v100	1	115
6	400v100	1	116
42	400v100	1	117
26	400v100	1	118
11	400v100	1	119
9	400v100	1	120
23	400v100	1	121
32	400v100	1	122
33	400v100	1	123
10	400v100	1	124
1	400v100	0	125
35	400v100	0	126
39	400v100	0	127
16	400v100	0	128
5	400v100	0	129
40	400v100	0	130
45	400v100	0	131
44	400v100	0	132
13	400v100	0	133
36	400v100	0	134
43	400v100	0	135
3	200v40	1	136
2	200v40	1	137
1	200v40	1	138
14	200v40	1	139
17	200v40	1	140
34	200v40	1	141
38	200v40	1	142
18	200v40	1	143
10	200v40	1	144
22	200v40	1	145
39	200v40	1	146
41	200v40	1	147
31	200v40	1	148
36	200v40	1	149
25	200v40	1	150
19	200v40	1	151
24	200v40	1	152
21	200v40	1	153
30	200v40	1	154
44	200v40	1	155
42	200v40	1	156
8	200v40	1	157
12	200v40	1	158
29	200v40	1	159
23	200v40	1	160
9	200v40	1	161
6	200v40	1	162
40	200v40	1	163
26	200v40	1	164
27	200v40	1	165
11	200v40	1	166
28	200v40	1	167
43	200v40	1	168
15	200v40	1	169
33	200v40	1	170
13	200v40	1	171
4	200v40	1	172
16	200v40	0	173
20	200v40	0	174
32	200v40	0	175
5	200v40	0	176
35	200v40	0	177
37	200v40	0	178
7	200v40	0	179
45	200v40	0	180
38	400v40	1	181
3	400v40	1	182
2	400v40	1	183
1	400v40	1	184
39	400v40	1	185
17	400v40	1	186
41	400v40	1	187
34	400v40	1	188
16	400v40	1	189
36	400v40	1	190
14	400v40	1	191
22	400v40	1	192
18	400v40	1	193
4	400v40	1	194
25	400v40	1	195
21	400v40	1	196
6	400v40	1	197
19	400v40	1	198
44	400v40	1	199
30	400v40	1	200
31	400v40	1	201
29	400v40	1	202
27	400v40	1	203
42	400v40	1	204
12	400v40	1	205
23	400v40	1	206
40	400v40	1	207
13	400v40	1	208
9	400v40	1	209
8	400v40	1	210
26	400v40	1	211
28	400v40	1	212
10	400v40	1	213
5	400v40	1	214
11	400v40	1	215
33	400v40	1	216
43	400v40	1	217
45	400v40	1	218
32	400v40	1	219
24	400v40	0	220
15	400v40	0	221
37	400v40	0	222
35	400v40	0	223
20	400v40	0	224
7	400v40	0	225
38	200v100	1	226
2	200v100	1	227
1	200v100	1	228
17	200v100	1	229
39	200v100	1	230
22	200v100	1	231
35	200v100	1	232
31	200v100	1	233
3	200v100	1	234
14	200v100	1	235
30	200v100	1	236
21	200v100	1	237
20	200v100	1	238
24	200v100	1	239
25	200v100	1	240
23	200v100	1	241
8	200v100	1	242
6	200v100	1	243
27	200v100	1	244
13	200v100	1	245
12	200v100	1	246
9	200v100	1	247
4	200v100	1	248
5	200v100	1	249
29	200v100	1	250
32	200v100	1	251
10	200v100	1	252
28	200v100	1	253
11	200v100	1	254
41	200v100	1	255
33	200v100	1	256
43	200v100	1	257
16	200v100	0	258
34	200v100	0	259
36	200v100	0	260
15	200v100	0	261
18	200v100	0	262
26	200v100	0	263
19	200v100	0	264
40	200v100	0	265
42	200v100	0	266
45	200v100	0	267
44	200v100	0	268
37	200v100	0	269
7	200v100	0	270

## Sheet: patch-joing exp (dom category)
Goat ID	Distance	Patch quality	Choice	Absolute rank of dom	Sex dom patch holder	sex patch joiner
1	Close	40	1	7	F	M
2	Close	40	0	7	F	F
3	Close	40	0	9	F	F
4	Close	40	0	8	F	F
5	Close	40	1	11	M	M
6	Close	40	1	15	M	M
7	Close	40	0	18	M	F
8	Close	40	1	14	M	F
9	Close	40	0	14	M	F
10	Close	40	0	20	F	F
11	Close	40	1	21	F	M
12	Close	40	0	21	F	M
13	Close	40	1	22	F	F
14	Close	40	0	25	M	F
15	Close	40	0	26	M	M
16	Close	40	0	28	F	F
17	Close	40	0	31	F	F
18	Close	40	0	29	M	M
19	Close	40	0	34	F	F
20	Close	40	1	32	F	M
21	Close	40	1	35	F	F
22	Close	40	0	38	F	F
1	Int	40	1	4	M	M
2	Int	40	0	4	M	F
3	Int	40	0	5	M	F
4	Int	40	0	5	M	F
5	Int	40	1	7	F	M
6	Int	40	0	8	F	M
7	Int	40	0	12	F	F
8	Int	40	1	15	M	F
9	Int	40	0	15	M	F
10	Int	40	0	18	M	F
11	Int	40	1	18	M	M
12	Int	40	1	14	M	M
13	Int	40	0	14	M	F
14	Int	40	0	20	F	F
15	Int	40	1	23	F	M
16	Int	40	0	25	M	F
17	Int	40	1	25	M	F
18	Int	40	0	28	F	M
19	Int	40	0	28	F	F
20	Int	40	1	27	F	M
21	Int	40	1	27	F	F
22	Int	40	1	33	F	F
1	Far	40	1	1	M	M
2	Far	40	0	1	M	F
3	Far	40	0	1	M	F
4	Far	40	1	1	M	F
5	Far	40	0	2	M	M
6	Far	40	1	2	M	M
7	Far	40	0	9	F	F
8	Far	40	1	9	F	F
9	Far	40	0	8	F	F
10	Far	40	0	12	F	F
11	Far	40	1	12	F	M
12	Far	40	1	15	M	M
13	Far	40	1	15	M	F
14	Far	40	1	18	M	F
15	Far	40	1	14	M	M
16	Far	40	0	14	M	F
17	Far	40	1	20	F	F
18	Far	40	1	14	M	M
19	Far	40	0	21	F	F
20	Far	40	0	25	M	M
21	Far	40	1	26	M	F
22	Far	40	0	29	M	F
1	Close	100	1	7	F	M
2	Close	100	0	7	F	F
3	Close	100	1	9	F	F
4	Close	100	0	9	F	F
5	Close	100	1	11	M	M
6	Close	100	1	11	M	M
7	Close	100	1	18	M	F
8	Close	100	0	18	M	F
9	Close	100	0	20	F	F
10	Close	100	0	20	F	F
11	Close	100	1	20	F	M
12	Close	100	1	21	F	M
13	Close	100	1	23	F	F
14	Close	100	1	25	M	F
15	Close	100	0	25	M	M
16	Close	100	0	28	F	F
17	Close	100	1	28	F	F
18	Close	100	1	29	M	M
19	Close	100	0	29	M	F
20	Close	100	0	29	M	M
21	Close	100	1	33	F	F
22	Close	100	0	36	M	F
1	Int	100	0	4	M	M
2	Int	100	1	4	M	F
3	Int	100	0	5	M	F
4	Int	100	1	5	M	F
5	Int	100	0	6	M	M
6	Int	100	0	9	F	M
7	Int	100	1	12	F	F
8	Int	100	0	15	M	F
9	Int	100	1	15	M	F
10	Int	100	1	18	M	F
11	Int	100	0	18	M	M
12	Int	100	0	19	M	M
13	Int	100	0	19	M	F
14	Int	100	1	20	F	F
15	Int	100	0	20	F	M
16	Int	100	0	24	F	F
17	Int	100	1	25	M	F
18	Int	100	0	25	M	M
19	Int	100	1	27	F	F
20	Int	100	0	27	F	M
21	Int	100	1	30	F	F
22	Int	100	1	33	F	F
1	Far	100	1	1	M	M
2	Far	100	0	1	M	F
3	Far	100	0	1	M	F
4	Far	100	0	1	M	F
5	Far	100	0	2	M	M
6	Far	100	0	2	M	M
7	Far	100	0	8	F	F
8	Far	100	0	8	F	F
9	Far	100	1	12	F	F
10	Far	100	1	12	F	F
11	Far	100	1	13	F	M
12	Far	100	1	13	F	M
13	Far	100	0	15	M	F
14	Far	100	0	18	M	F
15	Far	100	0	18	M	M
16	Far	100	0	19	M	F
17	Far	100	1	19	M	F
18	Far	100	1	21	F	M
19	Far	100	0	21	F	F
20	Far	100	0	24	F	M
21	Far	100	0	28	F	F
22	Far	100	1	28	F	F
1	Close	200	1	9	F	M
2	Close	200	0	9	F	F
3	Close	200	1	8	F	F
4	Close	200	0	8	F	F
5	Close	200	0	8	F	M
6	Close	200	1	15	M	M
7	Close	200	1	18	M	F
8	Close	200	0	19	M	F
9	Close	200	0	19	M	F
10	Close	200	1	21	F	F
11	Close	200	0	21	F	M
12	Close	200	0	23	F	M
13	Close	200	1	24	F	F
14	Close	200	0	26	M	F
15	Close	200	1	26	M	M
16	Close	200	1	27	F	F
17	Close	200	0	27	F	F
18	Close	200	1	31	F	M
19	Close	200	1	30	F	F
20	Close	200	0	30	F	M
21	Close	200	1	35	F	F
22	Close	200	0	38	F	F
1	Int	200	1	4	M	M
2	Int	200	0	4	M	F
3	Int	200	1	5	M	F
4	Int	200	0	5	M	F
5	Int	200	0	6	M	M
6	Int	200	1	6	M	M
7	Int	200	1	15	M	F
8	Int	200	0	15	M	F
9	Int	200	0	17	M	F
10	Int	200	0	18	M	F
11	Int	200	1	18	M	M
12	Int	200	0	19	M	M
13	Int	200	1	19	M	F
14	Int	200	0	20	F	F
15	Int	200	1	20	F	M
16	Int	200	1	24	F	F
17	Int	200	0	24	F	F
18	Int	200	1	28	F	M
19	Int	200	1	28	F	F
20	Int	200	0	27	F	M
21	Int	200	0	30	F	F
22	Int	200	1	33	F	F
1	Far	200	0	1	M	M
2	Far	200	1	1	M	F
3	Far	200	0	2	M	F
4	Far	200	1	2	M	F
5	Far	200	1	4	M	M
6	Far	200	0	4	M	M
7	Far	200	0	8	F	F
8	Far	200	1	8	F	F
9	Far	200	1	12	F	F
10	Far	200	1	12	F	F
11	Far	200	1	15	M	M
12	Far	200	1	15	M	M
13	Far	200	1	18	M	F
14	Far	200	1	18	M	F
15	Far	200	1	19	M	M
16	Far	200	0	19	M	F
17	Far	200	0	20	F	F
18	Far	200	0	20	F	M
19	Far	200	1	23	F	F
20	Far	200	1	23	F	M
21	Far	200	1	28	F	F
22	Far	200	0	31	F	F
1	Close	400	1	7	F	M
2	Close	400	0	9	F	F
3	Close	400	0	8	F	F
4	Close	400	1	8	F	F
5	Close	400	1	10	F	M
6	Close	400	1	15	M	M
7	Close	400	0	14	M	F
8	Close	400	1	14	M	F
9	Close	400	1	14	M	F
10	Close	400	0	21	F	F
11	Close	400	0	21	F	M
12	Close	400	0	22	F	M
13	Close	400	0	24	F	F
14	Close	400	0	26	M	F
15	Close	400	0	28	F	M
16	Close	400	1	27	F	F
17	Close	400	0	29	M	F
18	Close	400	1	29	M	M
19	Close	400	0	30	F	F
20	Close	400	0	34	F	M
21	Close	400	0	36	M	F
22	Close	400	0	40	F	F
1	Int	400	0	4	M	M
2	Int	400	0	5	M	F
3	Int	400	1	5	M	F
4	Int	400	1	7	F	F
5	Int	400	1	7	F	M
6	Int	400	1	9	F	M
7	Int	400	1	12	F	F
8	Int	400	0	15	M	F
9	Int	400	1	18	M	F
10	Int	400	0	18	M	F
11	Int	400	1	14	M	M
12	Int	400	1	14	M	M
13	Int	400	0	20	F	F
14	Int	400	0	20	F	F
15	Int	400	0	23	F	M
16	Int	400	0	24	F	F
17	Int	400	1	26	M	F
18	Int	400	1	28	F	M
19	Int	400	0	28	F	F
20	Int	400	1	31	F	M
21	Int	400	0	30	F	F
22	Int	400	0	33	F	F
1	Far	400	1	1	M	M
2	Far	400	1	1	M	F
3	Far	400	0	1	M	F
4	Far	400	0	1	M	F
5	Far	400	0	2	M	M
6	Far	400	0	2	M	M
7	Far	400	0	9	F	F
8	Far	400	1	9	F	F
9	Far	400	0	8	F	F
10	Far	400	0	15	M	F
11	Far	400	0	15	M	M
12	Far	400	0	15	M	M
13	Far	400	1	18	M	F
14	Far	400	1	18	M	F
15	Far	400	1	14	M	M
16	Far	400	1	14	M	F
17	Far	400	0	14	M	F
18	Far	400	1	14	M	M
19	Far	400	1	22	F	F
20	Far	400	0	28	F	M
21	Far	400	1	28	F	F
22	Far	400	0	31	F	F
1	Close	1000	0	7	F	M
2	Close	1000	1	7	F	F
3	Close	1000	0	9	F	F
4	Close	1000	1	9	F	F
5	Close	1000	1	8	F	M
6	Close	1000	0	15	M	M
7	Close	1000	0	18	M	F
8	Close	1000	1	18	M	F
9	Close	1000	1	20	F	F
10	Close	1000	1	20	F	F
11	Close	1000	1	21	F	M
12	Close	1000	1	21	F	M
13	Close	1000	1	24	F	F
14	Close	1000	1	24	F	F
15	Close	1000	1	28	F	M
16	Close	1000	0	28	F	F
17	Close	1000	0	27	F	F
18	Close	1000	0	27	F	M
19	Close	1000	0	30	F	F
20	Close	1000	0	30	F	M
21	Close	1000	0	35	F	F
22	Close	1000	1	38	F	F
1	Int	1000	0	4	M	M
2	Int	1000	1	4	M	F
3	Int	1000	0	5	M	F
4	Int	1000	1	5	M	F
5	Int	1000	1	6	M	M
6	Int	1000	0	9	F	M
7	Int	1000	0	12	F	F
8	Int	1000	1	12	F	F
9	Int	1000	1	17	M	F
10	Int	1000	1	17	M	F
11	Int	1000	1	19	M	M
12	Int	1000	1	19	M	M
13	Int	1000	0	20	F	F
14	Int	1000	0	20	F	F
15	Int	1000	0	23	F	M
16	Int	1000	1	23	F	F
17	Int	1000	1	24	F	F
18	Int	1000	1	24	F	M
19	Int	1000	0	27	F	F
20	Int	1000	0	27	F	M
21	Int	1000	0	30	F	F
22	Int	1000	1	30	F	F
1	Far	1000	0	1	M	M
2	Far	1000	1	1	M	F
3	Far	1000	0	2	M	F
4	Far	1000	1	2	M	F
5	Far	1000	1	3	M	M
6	Far	1000	0	3	M	M
7	Far	1000	0	8	F	F
8	Far	1000	1	8	F	F
9	Far	1000	1	13	F	F
10	Far	1000	1	13	F	F
11	Far	1000	1	15	M	M
12	Far	1000	1	15	M	M
13	Far	1000	1	18	M	F
14	Far	1000	1	18	M	F
15	Far	1000	0	20	F	M
16	Far	1000	1	20	F	F
17	Far	1000	1	21	F	F
18	Far	1000	1	21	F	F
19	Far	1000	0	24	F	F
20	Far	1000	0	24	F	M
21	Far	1000	0	27	F	F
22	Far	1000	1	27	F	F

## Sheet: patch-joining for top 5
Goat ID	Patch quality	Rank	Choice	Sex of Joiner					top 4	Goat ID	Patch quality	Rank	Choice	Sex of Joiner	Sort Code
1	400	1	0	M	1=feed from Dominant					1	400	1	0	M	1
2	400	1	0	F	0=feed from sub					2	400	1	0	F	2
3	400	1	0	F						3	400	1	0	F	3
4	400	1	0	M						4	400	1	0	M	4
5	400	1	0	F						5	400	1	0	F	5
6	400	1	0	F						6	400	1	0	F	6
7	400	1	0	F						7	400	1	0	F	7
8	400	1	1	M						8	400	1	1	M	8
9	400	1	0	M						9	400	1	0	M	9
10	400	1	0	F						10	400	1	0	F	10
11	400	1	1	F						11	400	1	1	F	11
12	400	1	0	F						12	400	1	0	F	12
13	400	1	1	F						13	400	1	1	F	13
14	400	1	1	F						14	400	1	1	F	14
15	400	1	0	F						15	400	1	0	F	15
16	400	1	0	F						16	400	1	0	F	16
17	400	1	1	F						17	400	1	1	F	17
18	400	1	0	F						18	400	1	0	F	18
19	400	1	0	F						19	400	1	0	F	19
20	400	1	0	F						20	400	1	0	F	20
21	400	1	0	F						21	400	1	0	F	21
22	400	1	0	F						22	400	1	0	F	22
23	400	1	0	F						23	400	1	0	F	23
24	400	1	0	F						24	400	1	0	F	24
25	400	1	0	F						25	400	1	0	F	25
1	400	2	0	M						1	400	2	0	M	26
2	400	2	0	F						2	400	2	0	F	27
3	400	2	0	F						3	400	2	0	F	28
4	400	2	1	M						4	400	2	1	M	29
5	400	2	0	F						5	400	2	0	F	30
6	400	2	0	F						6	400	2	0	F	31
7	400	2	0	F						7	400	2	0	F	32
8	400	2	0	M						8	400	2	0	M	33
9	400	2	1	M						9	400	2	1	M	34
10	400	2	0	F						10	400	2	0	F	35
11	400	2	1	F						11	400	2	1	F	36
12	400	2	0	F						12	400	2	0	F	37
13	400	2	0	F						13	400	2	0	F	38
14	400	2	1	F						14	400	2	1	F	39
15	400	2	1	F						15	400	2	1	F	40
16	400	2	0	F						16	400	2	0	F	41
17	400	2	0	F						17	400	2	0	F	42
18	400	2	0	F						18	400	2	0	F	43
19	400	2	0	F						19	400	2	0	F	44
20	400	2	0	F						20	400	2	0	F	45
21	400	2	0	F						21	400	2	0	F	46
22	400	2	0	F						22	400	2	0	F	47
23	400	2	0	F						23	400	2	0	F	48
24	400	2	0	F						24	400	2	0	F	49
25	400	2	0	F						25	400	2	0	F	50
1	400	3	0	M						1	400	3	0	M	51
2	400	3	1	F						2	400	3	1	F	52
3	400	3	1	F						3	400	3	1	F	53
4	400	3	1	M						4	400	3	1	M	54
5	400	3	1	F						5	400	3	1	F	55
6	400	3	1	F						6	400	3	1	F	56
7	400	3	1	F						7	400	3	1	F	57
8	400	3	1	M						8	400	3	1	M	58
9	400	3	1	M						9	400	3	1	M	59
10	400	3	0	F						10	400	3	0	F	60
11	400	3	0	F						11	400	3	0	F	61
12	400	3	1	F						12	400	3	1	F	62
13	400	3	0	F						13	400	3	0	F	63
14	400	3	0	F						14	400	3	0	F	64
15	400	3	0	F						15	400	3	0	F	65
16	400	3	0	F						16	400	3	0	F	66
17	400	3	1	F						17	400	3	1	F	67
18	400	3	0	F						18	400	3	0	F	68
19	400	3	1	F						19	400	3	1	F	69
20	400	3	0	F						20	400	3	0	F	70
21	400	3	1	F						21	400	3	1	F	71
22	400	3	0	F						22	400	3	0	F	72
23	400	3	0	F						23	400	3	0	F	73
24	400	3	0	F						24	400	3	0	F	74
25	400	3	0	F						25	400	3	0	F	75
2	400	4	0	F						2	400	4	0	F	76
3	400	4	0	F						3	400	4	0	F	77
4	400	4	1	M						4	400	4	1	M	78
5	400	4	0	F						5	400	4	0	F	79
6	400	4	1	F						6	400	4	1	F	80
7	400	4	0	F						7	400	4	0	F	81
8	400	4	1	M						8	400	4	1	M	82
9	400	4	1	M						9	400	4	1	M	83
10	400	4	0	F						10	400	4	0	F	84
11	400	4	1	F						11	400	4	1	F	85
12	400	4	0	F						12	400	4	0	F	86
13	400	4	1	F						13	400	4	1	F	87
14	400	4	0	F						14	400	4	0	F	88
15	400	4	0	F						15	400	4	0	F	89
16	400	4	1	F						16	400	4	1	F	90
17	400	4	1	F						17	400	4	1	F	91
18	400	4	0	F						18	400	4	0	F	92
19	400	4	1	F						19	400	4	1	F	93
20	400	4	1	F						20	400	4	1	F	94
21	400	4	0	F						21	400	4	0	F	95
22	400	4	1	F						22	400	4	1	F	96
23	400	4	1	F						23	400	4	1	F	97
24	400	4	0	F						24	400	4	0	F	98
25	400	4	0	F						25	400	4	0	F	99
2	400	5	1	F						1	200	1	0	M	100
3	400	5	1	F						2	200	1	0	F	101
4	400	5	1	M						3	200	1	0	F	102
5	400	5	1	F						4	200	1	1	M	103
6	400	5	1	F						5	200	1	0	F	104
7	400	5	0	F						6	200	1	0	F	105
8	400	5	0	M						7	200	1	0	F	106
9	400	5	1	M						8	200	1	1	M	107
10	400	5	0	F						9	200	1	0	M	108
11	400	5	0	F						10	200	1	0	F	109
12	400	5	0	F						11	200	1	0	F	110
13	400	5	1	F						12	200	1	0	F	111
14	400	5	0	F						13	200	1	1	F	112
15	400	5	0	F						14	200	1	0	F	113
16	400	5	0	F						15	200	1	0	F	114
17	400	5	1	F						16	200	1	0	F	115
18	400	5	0	F						17	200	1	0	F	116
19	400	5	0	F						18	200	1	0	F	117
20	400	5	0	F						19	200	1	0	F	118
21	400	5	1	F						20	200	1	1	F	119
22	400	5	0	F						21	200	1	0	F	120
23	400	5	1	F						22	200	1	0	F	121
24	400	5	1	F						23	200	1	0	F	122
25	400	5	0	F						24	200	1	0	F	123
1	200	1	0	M						25	200	1	0	F	124
2	200	1	0	F						1	200	2	0	M	125
3	200	1	0	F						2	200	2	0	F	126
4	200	1	1	M						3	200	2	0	F	127
5	200	1	0	F						4	200	2	1	M	128
6	200	1	0	F						5	200	2	0	F	129
7	200	1	0	F						6	200	2	0	F	130
8	200	1	1	M						7	200	2	1	F	131
9	200	1	0	M						8	200	2	0	M	132
10	200	1	0	F						9	200	2	1	M	133
11	200	1	0	F						10	200	2	0	F	134
12	200	1	0	F						11	200	2	0	F	135
13	200	1	1	F						12	200	2	0	F	136
14	200	1	0	F						13	200	2	0	F	137
15	200	1	0	F						14	200	2	0	F	138
16	200	1	0	F						15	200	2	0	F	139
17	200	1	0	F						16	200	2	1	F	140
18	200	1	0	F						17	200	2	0	F	141
19	200	1	0	F						18	200	2	0	F	142
20	200	1	1	F						19	200	2	0	F	143
21	200	1	0	F						20	200	2	0	F	144
22	200	1	0	F						21	200	2	1	F	145
23	200	1	0	F						22	200	2	0	F	146
24	200	1	0	F						23	200	2	0	F	147
25	200	1	0	F						24	200	2	0	F	148
1	200	2	0	M						25	200	2	0	F	149
2	200	2	0	F						1	200	3	0	M	150
3	200	2	0	F						2	200	3	0	F	151
4	200	2	1	M						3	200	3	1	F	152
5	200	2	0	F						4	200	3	1	M	153
6	200	2	0	F						5	200	3	0	F	154
7	200	2	1	F						6	200	3	1	F	155
8	200	2	0	M						7	200	3	0	F	156
9	200	2	1	M						8	200	3	1	M	157
10	200	2	0	F						9	200	3	0	M	158
11	200	2	0	F						10	200	3	1	F	159
12	200	2	0	F						11	200	3	0	F	160
13	200	2	0	F						12	200	3	0	F	161
14	200	2	0	F						13	200	3	0	F	162
15	200	2	0	F						14	200	3	0	F	163
16	200	2	1	F						15	200	3	0	F	164
17	200	2	0	F						16	200	3	1	F	165
18	200	2	0	F						17	200	3	1	F	166
19	200	2	0	F						18	200	3	0	F	167
20	200	2	0	F						19	200	3	0	F	168
21	200	2	1	F						20	200	3	1	F	169
22	200	2	0	F						21	200	3	1	F	170
23	200	2	0	F						22	200	3	0	F	171
24	200	2	0	F						23	200	3	0	F	172
25	200	2	0	F						24	200	3	0	F	173
1	200	3	0	M						25	200	3	0	F	174
2	200	3	0	F						2	200	4	0	F	175
3	200	3	1	F						3	200	4	1	F	176
4	200	3	1	M						4	200	4	1	M	177
5	200	3	0	F						5	200	4	1	F	178
6	200	3	1	F						6	200	4	1	F	179
7	200	3	0	F						7	200	4	0	F	180
8	200	3	1	M						8	200	4	0	M	181
9	200	3	0	M						9	200	4	1	M	182
10	200	3	1	F						10	200	4	0	F	183
11	200	3	0	F						11	200	4	1	F	184
12	200	3	0	F						12	200	4	0	F	185
13	200	3	0	F						13	200	4	1	F	186
14	200	3	0	F						14	200	4	0	F	187
15	200	3	0	F						15	200	4	0	F	188
16	200	3	1	F						16	200	4	0	F	189
17	200	3	1	F						17	200	4	1	F	190
18	200	3	0	F						18	200	4	0	F	191
19	200	3	0	F						19	200	4	0	F	192
20	200	3	1	F						20	200	4	0	F	193
21	200	3	1	F						21	200	4	0	F	194
22	200	3	0	F						22	200	4	1	F	195
23	200	3	0	F						23	200	4	0	F	196
24	200	3	0	F						24	200	4	1	F	197
25	200	3	0	F						25	200	4	1	F	198
2	200	4	0	F						1	100	1	0	M	199
3	200	4	1	F						2	100	1	0	F	200
4	200	4	1	M						3	100	1	0	F	201
5	200	4	1	F						4	100	1	1	M	202
6	200	4	1	F						5	100	1	0	F	203
7	200	4	0	F						6	100	1	0	F	204
8	200	4	0	M						7	100	1	0	F	205
9	200	4	1	M						8	100	1	1	M	206
10	200	4	0	F						9	100	1	0	M	207
11	200	4	1	F						10	100	1	0	F	208
12	200	4	0	F						11	100	1	1	F	209
13	200	4	1	F						12	100	1	0	F	210
14	200	4	0	F						13	100	1	0	F	211
15	200	4	0	F						14	100	1	0	F	212
16	200	4	0	F						15	100	1	0	F	213
17	200	4	1	F						16	100	1	0	F	214
18	200	4	0	F						17	100	1	0	F	215
19	200	4	0	F						18	100	1	1	F	216
20	200	4	0	F						19	100	1	0	F	217
21	200	4	0	F						20	100	1	0	F	218
22	200	4	1	F						21	100	1	0	F	219
23	200	4	0	F						22	100	1	0	F	220
24	200	4	1	F						23	100	1	0	F	221
25	200	4	1	F						24	100	1	0	F	222
2	200	5	0	F						25	100	1	1	F	223
3	200	5	0	F						1	100	2	0	M	224
4	200	5	1	M						2	100	2	0	F	225
5	200	5	1	F						3	100	2	0	F	226
6	200	5	0	F						4	100	2	0	M	227
7	200	5	1	F						5	100	2	0	F	228
8	200	5	0	M						6	100	2	0	F	229
9	200	5	1	M						7	100	2	1	F	230
10	200	5	0	F						8	100	2	0	M	231
11	200	5	0	F						9	100	2	0	M	232
12	200	5	1	F						10	100	2	1	F	233
13	200	5	1	F						11	100	2	0	F	234
14	200	5	0	F						12	100	2	0	F	235
15	200	5	0	F						13	100	2	1	F	236
16	200	5	0	F						14	100	2	0	F	237
17	200	5	1	F						15	100	2	0	F	238
18	200	5	0	F						16	100	2	0	F	239
19	200	5	1	F						17	100	2	0	F	240
20	200	5	1	F						18	100	2	0	F	241
21	200	5	1	F						19	100	2	0	F	242
22	200	5	1	F						20	100	2	0	F	243
23	200	5	1	F						21	100	2	0	F	244
24	200	5	0	F						22	100	2	0	F	245
25	200	5	0	F						23	100	2	0	F	246
1	100	1	0	M						24	100	2	0	F	247
2	100	1	0	F						25	100	2	1	F	248
3	100	1	0	F						1	100	3	0	M	249
4	100	1	1	M						2	100	3	1	F	250
5	100	1	0	F						3	100	3	1	F	251
6	100	1	0	F						4	100	3	0	M	252
7	100	1	0	F						5	100	3	1	F	253
8	100	1	1	M						6	100	3	0	F	254
9	100	1	0	M						7	100	3	0	F	255
10	100	1	0	F						8	100	3	0	M	256
11	100	1	1	F						9	100	3	0	M	257
12	100	1	0	F						10	100	3	0	F	258
13	100	1	0	F						11	100	3	1	F	259
14	100	1	0	F						12	100	3	0	F	260
15	100	1	0	F						13	100	3	0	F	261
16	100	1	0	F						14	100	3	0	F	262
17	100	1	0	F						15	100	3	0	F	263
18	100	1	1	F						16	100	3	0	F	264
19	100	1	0	F						17	100	3	0	F	265
20	100	1	0	F						18	100	3	0	F	266
21	100	1	0	F						19	100	3	0	F	267
22	100	1	0	F						20	100	3	0	F	268
23	100	1	0	F						21	100	3	0	F	269
24	100	1	0	F						22	100	3	0	F	270
25	100	1	1	F						23	100	3	0	F	271
1	100	2	0	M						24	100	3	1	F	272
2	100	2	0	F						25	100	3	0	F	273
3	100	2	0	F						2	100	4	0	F	274
4	100	2	0	M						3	100	4	0	F	275
5	100	2	0	F						4	100	4	0	M	276
6	100	2	0	F						5	100	4	0	F	277
7	100	2	1	F						6	100	4	1	F	278
8	100	2	0	M						7	100	4	1	F	279
9	100	2	0	M						8	100	4	0	M	280
10	100	2	1	F						9	100	4	1	M	281
11	100	2	0	F						10	100	4	1	F	282
12	100	2	0	F						11	100	4	1	F	283
13	100	2	1	F						12	100	4	1	F	284
14	100	2	0	F						13	100	4	0	F	285
15	100	2	0	F						14	100	4	1	F	286
16	100	2	0	F						15	100	4	1	F	287
17	100	2	0	F						16	100	4	1	F	288
18	100	2	0	F						17	100	4	1	F	289
19	100	2	0	F						18	100	4	0	F	290
20	100	2	0	F						19	100	4	1	F	291
21	100	2	0	F						20	100	4	0	F	292
22	100	2	0	F						21	100	4	0	F	293
23	100	2	0	F						22	100	4	1	F	294
24	100	2	0	F						23	100	4	0	F	295
25	100	2	1	F						24	100	4	0	F	296
1	100	3	0	M						25	100	4	0	F	297
2	100	3	1	F						1	40	1	0	M	298
3	100	3	1	F						2	40	1	0	F	299
4	100	3	0	M						3	40	1	0	F	300
5	100	3	1	F						4	40	1	0	M	301
6	100	3	0	F						5	40	1	0	F	302
7	100	3	0	F						6	40	1	0	F	303
8	100	3	0	M						7	40	1	0	F	304
9	100	3	0	M						8	40	1	0	M	305
10	100	3	0	F						9	40	1	0	M	306
11	100	3	1	F						10	40	1	0	F	307
12	100	3	0	F						11	40	1	0	F	308
13	100	3	0	F						12	40	1	0	F	309
14	100	3	0	F						13	40	1	1	F	310
15	100	3	0	F						14	40	1	0	F	311
16	100	3	0	F						15	40	1	0	F	312
17	100	3	0	F						16	40	1	0	F	313
18	100	3	0	F						17	40	1	0	F	314
19	100	3	0	F						18	40	1	1	F	315
20	100	3	0	F						19	40	1	0	F	316
21	100	3	0	F						20	40	1	0	F	317
22	100	3	0	F						21	40	1	0	F	318
23	100	3	0	F						22	40	1	0	F	319
24	100	3	1	F						23	40	1	0	F	320
25	100	3	0	F	M					24	40	1	0	F	321
2	100	4	0	F	F					25	40	1	0	F	322
3	100	4	0	F	F					1	40	2	0	M	323
4	100	4	0	M	M					2	40	2	0	F	324
5	100	4	0	F	F					3	40	2	1	F	325
6	100	4	1	F	F					4	40	2	0	M	326
7	100	4	1	F	F					5	40	2	0	F	327
8	100	4	0	M	M					6	40	2	0	F	328
9	100	4	1	M	M					7	40	2	0	F	329
10	100	4	1	F	F					8	40	2	0	M	330
11	100	4	1	F	F					9	40	2	0	M	331
12	100	4	1	F	F					10	40	2	1	F	332
13	100	4	0	F	F					11	40	2	0	F	333
14	100	4	1	F	F					12	40	2	0	F	334
15	100	4	1	F	F					13	40	2	0	F	335
16	100	4	1	F	F					14	40	2	0	F	336
17	100	4	1	F	F					15	40	2	0	F	337
18	100	4	0	F	F					16	40	2	0	F	338
19	100	4	1	F	F					17	40	2	1	F	339
20	100	4	0	F	F					18	40	2	0	F	340
21	100	4	0	F	F					19	40	2	0	F	341
22	100	4	1	F	F					20	40	2	0	F	342
23	100	4	0	F	F					21	40	2	0	F	343
24	100	4	0	F	F					22	40	2	0	F	344
25	100	4	0	F	F					23	40	2	0	F	345
2	100	5	1	F						24	40	2	0	F	346
3	100	5	0	F						25	40	2	0	F	347
4	100	5	0	M						1	40	3	0	M	348
5	100	5	1	F						2	40	3	0	F	349
6	100	5	1	F						3	40	3	0	F	350
7	100	5	1	F						4	40	3	1	M	351
8	100	5	0	M						5	40	3	0	F	352
9	100	5	1	M						6	40	3	0	F	353
10	100	5	1	F						7	40	3	0	F	354
11	100	5	1	F						8	40	3	0	M	355
12	100	5	0	F						9	40	3	0	M	356
13	100	5	0	F						10	40	3	1	F	357
14	100	5	0	F						11	40	3	1	F	358
15	100	5	1	F						12	40	3	0	F	359
16	100	5	0	F						13	40	3	0	F	360
17	100	5	1	F						14	40	3	0	F	361
18	100	5	1	F						15	40	3	0	F	362
19	100	5	1	F						16	40	3	0	F	363
20	100	5	0	F						17	40	3	0	F	364
21	100	5	0	F						18	40	3	0	F	365
22	100	5	1	F						19	40	3	0	F	366
23	100	5	0	F						20	40	3	0	F	367
24	100	5	1	F						21	40	3	0	F	368
25	100	5	0	F						22	40	3	0	F	369
1	40	1	0	M						23	40	3	0	F	370
2	40	1	0	F						24	40	3	0	F	371
3	40	1	0	F						25	40	3	0	F	372
4	40	1	0	M						2	40	4	0	F	373
5	40	1	0	F						3	40	4	0	F	374
6	40	1	0	F						4	40	4	1	M	375
7	40	1	0	F						5	40	4	0	F	376
8	40	1	0	M						6	40	4	0	F	377
9	40	1	0	M						7	40	4	1	F	378
10	40	1	0	F						8	40	4	0	M	379
11	40	1	0	F						9	40	4	0	M	380
12	40	1	0	F						10	40	4	1	F	381
13	40	1	1	F						11	40	4	0	F	382
14	40	1	0	F						12	40	4	0	F	383
15	40	1	0	F						13	40	4	0	F	384
16	40	1	0	F						14	40	4	0	F	385
17	40	1	0	F						15	40	4	0	F	386
18	40	1	1	F						16	40	4	0	F	387
19	40	1	0	F						17	40	4	0	F	388
20	40	1	0	F						18	40	4	0	F	389
21	40	1	0	F						19	40	4	0	F	390
22	40	1	0	F						20	40	4	0	F	391
23	40	1	0	F						21	40	4	0	F	392
24	40	1	0	F						22	40	4	0	F	393
25	40	1	0	F						23	40	4	0	F	394
1	40	2	0	M						24	40	4	0	F	395
2	40	2	0	F						25	40	4	1	F	396
3	40	2	1	F						1	1000	1	1	M	397
4	40	2	0	M						2	1000	1	1	F	398
5	40	2	0	F						3	1000	1	1	F	399
6	40	2	0	F						4	1000	1	0	M	400
7	40	2	0	F						5	1000	1	1	F	401
8	40	2	0	M						6	1000	1	1	F	402
9	40	2	0	M						7	1000	1	0	F	403
10	40	2	1	F						8	1000	1	1	M	404
11	40	2	0	F						9	1000	1	0	M	405
12	40	2	0	F						10	1000	1	0	F	406
13	40	2	0	F						11	1000	1	1	F	407
14	40	2	0	F						12	1000	1	0	F	408
15	40	2	0	F						13	1000	1	1	F	409
16	40	2	0	F						14	1000	1	0	F	410
17	40	2	1	F						15	1000	1	1	F	411
18	40	2	0	F						16	1000	1	0	F	412
19	40	2	0	F						17	1000	1	0	F	413
20	40	2	0	F						18	1000	1	1	F	414
21	40	2	0	F						19	1000	1	0	F	415
22	40	2	0	F						20	1000	1	0	F	416
23	40	2	0	F						21	1000	1	0	F	417
24	40	2	0	F						22	1000	1	0	F	418
25	40	2	0	F						23	1000	1	0	F	419
1	40	3	0	M						24	1000	1	1	F	420
2	40	3	0	F						25	1000	1	0	F	421
3	40	3	0	F						1	1000	2	1	M	422
4	40	3	1	M						2	1000	2	1	F	423
5	40	3	0	F						3	1000	2	1	F	424
6	40	3	0	F						4	1000	2	0	M	425
7	40	3	0	F						5	1000	2	1	F	426
8	40	3	0	M						6	1000	2	1	F	427
9	40	3	0	M						7	1000	2	0	F	428
10	40	3	1	F						8	1000	2	1	M	429
11	40	3	1	F						9	1000	2	0	M	430
12	40	3	0	F						10	1000	2	0	F	431
13	40	3	0	F						11	1000	2	1	F	432
14	40	3	0	F						12	1000	2	1	F	433
15	40	3	0	F						13	1000	2	1	F	434
16	40	3	0	F						14	1000	2	0	F	435
17	40	3	0	F						15	1000	2	1	F	436
18	40	3	0	F						16	1000	2	0	F	437
19	40	3	0	F						17	1000	2	0	F	438
20	40	3	0	F						18	1000	2	1	F	439
21	40	3	0	F						19	1000	2	0	F	440
22	40	3	0	F						20	1000	2	0	F	441
23	40	3	0	F						21	1000	2	0	F	442
24	40	3	0	F						22	1000	2	0	F	443
25	40	3	0	F						23	1000	2	0	F	444
2	40	4	0	F						24	1000	2	0	F	445
3	40	4	0	F						25	1000	2	0	F	446
4	40	4	1	M						1	1000	3	1	M	447
5	40	4	0	F						2	1000	3	1	F	448
6	40	4	0	F						3	1000	3	1	F	449
7	40	4	1	F						4	1000	3	0	M	450
8	40	4	0	M						5	1000	3	1	F	451
9	40	4	0	M						6	1000	3	1	F	452
10	40	4	1	F						7	1000	3	0	F	453
11	40	4	0	F						8	1000	3	1	M	454
12	40	4	0	F						9	1000	3	0	M	455
13	40	4	0	F						10	1000	3	0	F	456
14	40	4	0	F						11	1000	3	1	F	457
15	40	4	0	F						12	1000	3	1	F	458
16	40	4	0	F						13	1000	3	1	F	459
17	40	4	0	F						14	1000	3	0	F	460
18	40	4	0	F						15	1000	3	1	F	461
19	40	4	0	F						16	1000	3	0	F	462
20	40	4	0	F						17	1000	3	0	F	463
21	40	4	0	F						18	1000	3	0	F	464
22	40	4	0	F						19	1000	3	0	F	465
23	40	4	0	F						20	1000	3	0	F	466
24	40	4	0	F						21	1000	3	1	F	467
25	40	4	1	F						22	1000	3	0	F	468
2	40	5	1	F						23	1000	3	0	F	469
3	40	5	1	F						24	1000	3	0	F	470
4	40	5	0	M						25	1000	3	0	F	471
5	40	5	0	F						2	1000	4	1	F	472
6	40	5	1	F						3	1000	4	1	F	473
7	40	5	0	F						4	1000	4	1	M	474
8	40	5	1	M						5	1000	4	1	F	475
9	40	5	0	M						6	1000	4	1	F	476
10	40	5	0	F						7	1000	4	1	F	477
11	40	5	0	F						8	1000	4	0	M	478
12	40	5	0	F						9	1000	4	1	M	479
13	40	5	0	F						10	1000	4	1	F	480
14	40	5	0	F						11	1000	4	1	F	481
15	40	5	0	F						12	1000	4	1	F	482
16	40	5	0	F						13	1000	4	0	F	483
17	40	5	1	F						14	1000	4	0	F	484
18	40	5	0	F						15	1000	4	1	F	485
19	40	5	0	F						16	1000	4	0	F	486
20	40	5	1	F						17	1000	4	0	F	487
21	40	5	1	F						18	1000	4	0	F	488
22	40	5	0	F						19	1000	4	0	F	489
23	40	5	1	F						20	1000	4	0	F	490
24	40	5	0	F						21	1000	4	1	F	491
25	40	5	0	F						22	1000	4	0	F	492
1	1000	1	1	M						23	1000	4	0	F	493
2	1000	1	1	F						24	1000	4	0	F	494
3	1000	1	1	F						25	1000	4	0	F	495
4	1000	1	0	M
5	1000	1	1	F
6	1000	1	1	F
7	1000	1	0	F
8	1000	1	1	M
9	1000	1	0	M
10	1000	1	0	F
11	1000	1	1	F
12	1000	1	0	F
13	1000	1	1	F
14	1000	1	0	F
15	1000	1	1	F
16	1000	1	0	F
17	1000	1	0	F
18	1000	1	1	F
19	1000	1	0	F
20	1000	1	0	F
21	1000	1	0	F
22	1000	1	0	F
23	1000	1	0	F
24	1000	1	1	F
25	1000	1	0	F
1	1000	2	1	M
2	1000	2	1	F
3	1000	2	1	F
4	1000	2	0	M
5	1000	2	1	F
6	1000	2	1	F
7	1000	2	0	F
8	1000	2	1	M
9	1000	2	0	M
10	1000	2	0	F
11	1000	2	1	F
12	1000	2	1	F
13	1000	2	1	F
14	1000	2	0	F
15	1000	2	1	F
16	1000	2	0	F
17	1000	2	0	F
18	1000	2	1	F
19	1000	2	0	F
20	1000	2	0	F
21	1000	2	0	F
22	1000	2	0	F
23	1000	2	0	F
24	1000	2	0	F
25	1000	2	0	F
1	1000	3	1	M
2	1000	3	1	F
3	1000	3	1	F
4	1000	3	0	M
5	1000	3	1	F
6	1000	3	1	F
7	1000	3	0	F
8	1000	3	1	M
9	1000	3	0	M
10	1000	3	0	F
11	1000	3	1	F
12	1000	3	1	F
13	1000	3	1	F
14	1000	3	0	F
15	1000	3	1	F
16	1000	3	0	F
17	1000	3	0	F
18	1000	3	0	F
19	1000	3	0	F
20	1000	3	0	F
21	1000	3	1	F
22	1000	3	0	F
23	1000	3	0	F
24	1000	3	0	F
25	1000	3	0	F
2	1000	4	1	F
3	1000	4	1	F
4	1000	4	1	M
5	1000	4	1	F
6	1000	4	1	F
7	1000	4	1	F
8	1000	4	0	M
9	1000	4	1	M
10	1000	4	1	F
11	1000	4	1	F
12	1000	4	1	F
13	1000	4	0	F
14	1000	4	0	F
15	1000	4	1	F
16	1000	4	0	F
17	1000	4	0	F
18	1000	4	0	F
19	1000	4	0	F
20	1000	4	0	F
21	1000	4	1	F
22	1000	4	0	F
23	1000	4	0	F
24	1000	4	0	F
25	1000	4	0	F
2	1000	5	1	F
3	1000	5	1	F
4	1000	5	0	M
5	1000	5	0	F
6	1000	5	1	F
7	1000	5	1	F
8	1000	5	1	M
9	1000	5	1	M
10	1000	5	1	F
11	1000	5	1	F
12	1000	5	1	F
13	1000	5	0	F
14	1000	5	1	F
15	1000	5	1	F
16	1000	5	1	F
17	1000	5	0	F
18	1000	5	0	F
19	1000	5	1	F
20	1000	5	1	F
21	1000	5	0	F
22	1000	5	1	F
23	1000	5	1	F
24	1000	5	0	F
25	1000	5	0	F

## Sheet: Top 5 male and fem seperate
Goat ID	Patch quality	Rank	Choice	Sex of Joiner	Sort Code				Goat ID	Patch quality	Rank	Choice	Sex of Joiner	Sort code
1	400	1	0	M	1				2	400	1	0	F	1
4	400	1	0	M	2				3	400	1	0	F	2
8	400	1	1	M	3				5	400	1	0	F	3
9	400	1	0	M	4				6	400	1	0	F	4
1	400	2	0	M	5				7	400	1	0	F	5
4	400	2	1	M	6				10	400	1	0	F	6
8	400	2	0	M	7				11	400	1	1	F	7
9	400	2	1	M	8				12	400	1	0	F	8
1	400	3	0	M	9				13	400	1	1	F	9
4	400	3	1	M	10				14	400	1	1	F	10
8	400	3	1	M	11				15	400	1	0	F	11
9	400	3	1	M	12				16	400	1	0	F	12
4	400	4	1	M	13				17	400	1	1	F	13
8	400	4	1	M	14				18	400	1	0	F	14
9	400	4	1	M	15				19	400	1	0	F	15
1	200	1	0	M	16				20	400	1	0	F	16
4	200	1	1	M	17				21	400	1	0	F	17
8	200	1	1	M	18				22	400	1	0	F	18
9	200	1	0	M	19				23	400	1	0	F	19
1	200	2	0	M	20				24	400	1	0	F	20
4	200	2	1	M	21				25	400	1	0	F	21
8	200	2	0	M	22				2	400	2	0	F	22
9	200	2	1	M	23				3	400	2	0	F	23
1	200	3	0	M	24				5	400	2	0	F	24
4	200	3	1	M	25				6	400	2	0	F	25
8	200	3	1	M	26				7	400	2	0	F	26
9	200	3	0	M	27				10	400	2	0	F	27
4	200	4	1	M	28				11	400	2	1	F	28
8	200	4	0	M	29				12	400	2	0	F	29
9	200	4	1	M	30				13	400	2	0	F	30
1	100	1	0	M	31				14	400	2	1	F	31
4	100	1	1	M	32				15	400	2	1	F	32
8	100	1	1	M	33				16	400	2	0	F	33
9	100	1	0	M	34				17	400	2	0	F	34
1	100	2	0	M	35				18	400	2	0	F	35
4	100	2	0	M	36				19	400	2	0	F	36
8	100	2	0	M	37				20	400	2	0	F	37
9	100	2	0	M	38				21	400	2	0	F	38
1	100	3	0	M	39				22	400	2	0	F	39
4	100	3	0	M	40				23	400	2	0	F	40
8	100	3	0	M	41				24	400	2	0	F	41
9	100	3	0	M	42				25	400	2	0	F	42
4	100	4	0	M	43				2	400	3	1	F	43
8	100	4	0	M	44				3	400	3	1	F	44
9	100	4	1	M	45				5	400	3	1	F	45
1	40	1	0	M	46				6	400	3	1	F	46
4	40	1	0	M	47				7	400	3	1	F	47
8	40	1	0	M	48				10	400	3	0	F	48
9	40	1	0	M	49				11	400	3	0	F	49
1	40	2	0	M	50				12	400	3	1	F	50
4	40	2	0	M	51				13	400	3	0	F	51
8	40	2	0	M	52				14	400	3	0	F	52
9	40	2	0	M	53				15	400	3	0	F	53
1	40	3	0	M	54				16	400	3	0	F	54
4	40	3	1	M	55				17	400	3	1	F	55
8	40	3	0	M	56				18	400	3	0	F	56
9	40	3	0	M	57				19	400	3	1	F	57
4	40	4	1	M	58				20	400	3	0	F	58
8	40	4	0	M	59				21	400	3	1	F	59
9	40	4	0	M	60				22	400	3	0	F	60
1	1000	1	1	M	61				23	400	3	0	F	61
4	1000	1	0	M	62				24	400	3	0	F	62
8	1000	1	1	M	63				25	400	3	0	F	63
9	1000	1	0	M	64				2	400	4	0	F	64
1	1000	2	1	M	65				3	400	4	0	F	65
4	1000	2	0	M	66				5	400	4	0	F	66
8	1000	2	1	M	67				6	400	4	1	F	67
9	1000	2	0	M	68				7	400	4	0	F	68
1	1000	3	1	M	69				10	400	4	0	F	69
4	1000	3	0	M	70				11	400	4	1	F	70
8	1000	3	1	M	71				12	400	4	0	F	71
9	1000	3	0	M	72				13	400	4	1	F	72
4	1000	4	1	M	73				14	400	4	0	F	73
8	1000	4	0	M	74				15	400	4	0	F	74
9	1000	4	1	M	75				16	400	4	1	F	75
									17	400	4	1	F	76
									18	400	4	0	F	77
									19	400	4	1	F	78
									20	400	4	1	F	79
									21	400	4	0	F	80
									22	400	4	1	F	81
									23	400	4	1	F	82
									24	400	4	0	F	83
									25	400	4	0	F	84
									2	200	1	0	F	106
									3	200	1	0	F	107
									5	200	1	0	F	108
									6	200	1	0	F	109
									7	200	1	0	F	110
									10	200	1	0	F	111
									11	200	1	0	F	112
									12	200	1	0	F	113
									13	200	1	1	F	114
									14	200	1	0	F	115
									15	200	1	0	F	116
									16	200	1	0	F	117
									17	200	1	0	F	118
									18	200	1	0	F	119
									19	200	1	0	F	120
									20	200	1	1	F	121
									21	200	1	0	F	122
									22	200	1	0	F	123
									23	200	1	0	F	124
									24	200	1	0	F	125
									25	200	1	0	F	126
									2	200	2	0	F	127
									3	200	2	0	F	128
									5	200	2	0	F	129
									6	200	2	0	F	130
									7	200	2	1	F	131
									10	200	2	0	F	132
									11	200	2	0	F	133
									12	200	2	0	F	134
									13	200	2	0	F	135
									14	200	2	0	F	136
									15	200	2	0	F	137
									16	200	2	1	F	138
									17	200	2	0	F	139
									18	200	2	0	F	140
									19	200	2	0	F	141
									20	200	2	0	F	142
									21	200	2	1	F	143
									22	200	2	0	F	144
									23	200	2	0	F	145
									24	200	2	0	F	146
									25	200	2	0	F	147
									2	200	3	0	F	148
									3	200	3	1	F	149
									5	200	3	0	F	150
									6	200	3	1	F	151
									7	200	3	0	F	152
									10	200	3	1	F	153
									11	200	3	0	F	154
									12	200	3	0	F	155
									13	200	3	0	F	156
									14	200	3	0	F	157
									15	200	3	0	F	158
									16	200	3	1	F	159
									17	200	3	1	F	160
									18	200	3	0	F	161
									19	200	3	0	F	162
									20	200	3	1	F	163
									21	200	3	1	F	164
									22	200	3	0	F	165
									23	200	3	0	F	166
									24	200	3	0	F	167
									25	200	3	0	F	168
									2	200	4	0	F	169
									3	200	4	1	F	170
									5	200	4	1	F	171
									6	200	4	1	F	172
									7	200	4	0	F	173
									10	200	4	0	F	174
									11	200	4	1	F	175
									12	200	4	0	F	176
									13	200	4	1	F	177
									14	200	4	0	F	178
									15	200	4	0	F	179
									16	200	4	0	F	180
									17	200	4	1	F	181
									18	200	4	0	F	182
									19	200	4	0	F	183
									20	200	4	0	F	184
									21	200	4	0	F	185
									22	200	4	1	F	186
									23	200	4	0	F	187
									24	200	4	1	F	188
									25	200	4	1	F	189
									2	100	1	0	F	211
									3	100	1	0	F	212
									5	100	1	0	F	213
									6	100	1	0	F	214
									7	100	1	0	F	215
									10	100	1	0	F	216
									11	100	1	1	F	217
									12	100	1	0	F	218
									13	100	1	0	F	219
									14	100	1	0	F	220
									15	100	1	0	F	221
									16	100	1	0	F	222
									17	100	1	0	F	223
									18	100	1	1	F	224
									19	100	1	0	F	225
									20	100	1	0	F	226
									21	100	1	0	F	227
									22	100	1	0	F	228
									23	100	1	0	F	229
									24	100	1	0	F	230
									25	100	1	1	F	231
									2	100	2	0	F	232
									3	100	2	0	F	233
									5	100	2	0	F	234
									6	100	2	0	F	235
									7	100	2	1	F	236
									10	100	2	1	F	237
									11	100	2	0	F	238
									12	100	2	0	F	239
									13	100	2	1	F	240
									14	100	2	0	F	241
									15	100	2	0	F	242
									16	100	2	0	F	243
									17	100	2	0	F	244
									18	100	2	0	F	245
									19	100	2	0	F	246
									20	100	2	0	F	247
									21	100	2	0	F	248
									22	100	2	0	F	249
									23	100	2	0	F	250
									24	100	2	0	F	251
									25	100	2	1	F	252
									2	100	3	1	F	253
									3	100	3	1	F	254
									5	100	3	1	F	255
									6	100	3	0	F	256
									7	100	3	0	F	257
									10	100	3	0	F	258
									11	100	3	1	F	259
									12	100	3	0	F	260
									13	100	3	0	F	261
									14	100	3	0	F	262
									15	100	3	0	F	263
									16	100	3	0	F	264
									17	100	3	0	F	265
									18	100	3	0	F	266
									19	100	3	0	F	267
									20	100	3	0	F	268
									21	100	3	0	F	269
									22	100	3	0	F	270
									23	100	3	0	F	271
									24	100	3	1	F	272
									25	100	3	0	F	273
									2	100	4	0	F	274
									3	100	4	0	F	275
									5	100	4	0	F	276
									6	100	4	1	F	277
									7	100	4	1	F	278
									10	100	4	1	F	279
									11	100	4	1	F	280
									12	100	4	1	F	281
									13	100	4	0	F	282
									14	100	4	1	F	283
									15	100	4	1	F	284
									16	100	4	1	F	285
									17	100	4	1	F	286
									18	100	4	0	F	287
									19	100	4	1	F	288
									20	100	4	0	F	289
									21	100	4	0	F	290
									22	100	4	1	F	291
									23	100	4	0	F	292
									24	100	4	0	F	293
									25	100	4	0	F	294
									2	40	1	0	F	316
									3	40	1	0	F	317
									5	40	1	0	F	318
									6	40	1	0	F	319
									7	40	1	0	F	320
									10	40	1	0	F	321
									11	40	1	0	F	322
									12	40	1	0	F	323
									13	40	1	1	F	324
									14	40	1	0	F	325
									15	40	1	0	F	326
									16	40	1	0	F	327
									17	40	1	0	F	328
									18	40	1	1	F	329
									19	40	1	0	F	330
									20	40	1	0	F	331
									21	40	1	0	F	332
									22	40	1	0	F	333
									23	40	1	0	F	334
									24	40	1	0	F	335
									25	40	1	0	F	336
									2	40	2	0	F	337
									3	40	2	1	F	338
									5	40	2	0	F	339
									6	40	2	0	F	340
									7	40	2	0	F	341
									10	40	2	1	F	342
									11	40	2	0	F	343
									12	40	2	0	F	344
									13	40	2	0	F	345
									14	40	2	0	F	346
									15	40	2	0	F	347
									16	40	2	0	F	348
									17	40	2	1	F	349
									18	40	2	0	F	350
									19	40	2	0	F	351
									20	40	2	0	F	352
									21	40	2	0	F	353
									22	40	2	0	F	354
									23	40	2	0	F	355
									24	40	2	0	F	356
									25	40	2	0	F	357
									2	40	3	0	F	358
									3	40	3	0	F	359
									5	40	3	0	F	360
									6	40	3	0	F	361
									7	40	3	0	F	362
									10	40	3	1	F	363
									11	40	3	1	F	364
									12	40	3	0	F	365
									13	40	3	0	F	366
									14	40	3	0	F	367
									15	40	3	0	F	368
									16	40	3	0	F	369
									17	40	3	0	F	370
									18	40	3	0	F	371
									19	40	3	0	F	372
									20	40	3	0	F	373
									21	40	3	0	F	374
									22	40	3	0	F	375
									23	40	3	0	F	376
									24	40	3	0	F	377
									25	40	3	0	F	378
									2	40	4	0	F	379
									3	40	4	0	F	380
									5	40	4	0	F	381
									6	40	4	0	F	382
									7	40	4	1	F	383
									10	40	4	1	F	384
									11	40	4	0	F	385
									12	40	4	0	F	386
									13	40	4	0	F	387
									14	40	4	0	F	388
									15	40	4	0	F	389
									16	40	4	0	F	390
									17	40	4	0	F	391
									18	40	4	0	F	392
									19	40	4	0	F	393
									20	40	4	0	F	394
									21	40	4	0	F	395
									22	40	4	0	F	396
									23	40	4	0	F	397
									24	40	4	0	F	398
									25	40	4	1	F	399
									2	1000	1	1	F	421
									3	1000	1	1	F	422
									5	1000	1	1	F	423
									6	1000	1	1	F	424
									7	1000	1	0	F	425
									10	1000	1	0	F	426
									11	1000	1	1	F	427
									12	1000	1	0	F	428
									13	1000	1	1	F	429
									14	1000	1	0	F	430
									15	1000	1	1	F	431
									16	1000	1	0	F	432
									17	1000	1	0	F	433
									18	1000	1	1	F	434
									19	1000	1	0	F	435
									20	1000	1	0	F	436
									21	1000	1	0	F	437
									22	1000	1	0	F	438
									23	1000	1	0	F	439
									24	1000	1	1	F	440
									25	1000	1	0	F	441
									2	1000	2	1	F	442
									3	1000	2	1	F	443
									5	1000	2	1	F	444
									6	1000	2	1	F	445
									7	1000	2	0	F	446
									10	1000	2	0	F	447
									11	1000	2	1	F	448
									12	1000	2	1	F	449
									13	1000	2	1	F	450
									14	1000	2	0	F	451
									15	1000	2	1	F	452
									16	1000	2	0	F	453
									17	1000	2	0	F	454
									18	1000	2	1	F	455
									19	1000	2	0	F	456
									20	1000	2	0	F	457
									21	1000	2	0	F	458
									22	1000	2	0	F	459
									23	1000	2	0	F	460
									24	1000	2	0	F	461
									25	1000	2	0	F	462
									2	1000	3	1	F	463
									3	1000	3	1	F	464
									5	1000	3	1	F	465
									6	1000	3	1	F	466
									7	1000	3	0	F	467
									10	1000	3	0	F	468
									11	1000	3	1	F	469
									12	1000	3	1	F	470
									13	1000	3	1	F	471
									14	1000	3	0	F	472
									15	1000	3	1	F	473
									16	1000	3	0	F	474
									17	1000	3	0	F	475
									18	1000	3	0	F	476
									19	1000	3	0	F	477
									20	1000	3	0	F	478
									21	1000	3	1	F	479
									22	1000	3	0	F	480
									23	1000	3	0	F	481
									24	1000	3	0	F	482
									25	1000	3	0	F	483
									2	1000	4	1	F	484
									3	1000	4	1	F	485
									5	1000	4	1	F	486
									6	1000	4	1	F	487
									7	1000	4	1	F	488
									10	1000	4	1	F	489
									11	1000	4	1	F	490
									12	1000	4	1	F	491
									13	1000	4	0	F	492
									14	1000	4	0	F	493
									15	1000	4	1	F	494
									16	1000	4	0	F	495
									17	1000	4	0	F	496
									18	1000	4	0	F	497
									19	1000	4	0	F	498
									20	1000	4	0	F	499
									21	1000	4	1	F	500
									22	1000	4	0	F	501
									23	1000	4	0	F	502
									24	1000	4	0	F	503
									25	1000	4	0	F	504

## Sheet: Sheet1
Goat ID	Patch quality	Choice	Sex of Joiner
1	400	0	M
2	400	0	F
3	400	0	F
4	400	0	M
5	400	0	F
6	400	0	F
7	400	0	F
8	400	1	M
9	400	0	M
10	400	0	F
11	400	1	F
12	400	0	F
13	400	1	F
14	400	1	F
15	400	0	F
16	400	0	F
17	400	1	F
18	400	0	F
19	400	0	F
20	400	0	F
21	400	0	F
22	400	0	F
23	400	0	F
24	400	0	F
25	400	0	F
1	200	0	M
2	200	0	F
3	200	0	F
4	200	1	M
5	200	0	F
6	200	0	F
7	200	0	F
8	200	1	M
9	200	0	M
10	200	0	F
11	200	0	F
12	200	0	F
13	200	1	F
14	200	0	F
15	200	0	F
16	200	0	F
17	200	0	F
18	200	0	F
19	200	0	F
20	200	1	F
21	200	0	F
22	200	0	F
23	200	0	F
24	200	0	F
25	200	0	F
1	100	0	M
2	100	0	F
3	100	0	F
4	100	1	M
5	100	0	F
6	100	0	F
7	100	0	F
8	100	1	M
9	100	0	M
10	100	0	F
11	100	1	F
12	100	0	F
13	100	0	F
14	100	0	F
15	100	0	F
16	100	0	F
17	100	0	F
18	100	1	F
19	100	0	F
20	100	0	F
21	100	0	F
22	100	0	F
23	100	0	F
24	100	0	F
25	100	1	F
1	40	0	M
2	40	0	F
3	40	0	F
4	40	0	M
5	40	0	F
6	40	0	F
7	40	0	F
8	40	0	M
9	40	0	M
10	40	0	F
11	40	0	F
12	40	0	F
13	40	1	F
14	40	0	F
15	40	0	F
16	40	0	F
17	40	0	F
18	40	1	F
19	40	0	F
20	40	0	F
21	40	0	F
22	40	0	F
23	40	0	F
24	40	0	F
25	40	0	F
1	1000	1	M
2	1000	1	F
3	1000	1	F
4	1000	0	M
5	1000	1	F
6	1000	1	F
7	1000	0	F
8	1000	1	M
9	1000	0	M
10	1000	0	F
11	1000	1	F
12	1000	0	F
13	1000	1	F
14	1000	0	F
15	1000	1	F
16	1000	0	F
17	1000	0	F
18	1000	1	F
19	1000	0	F
20	1000	0	F
21	1000	0	F
22	1000	0	F
23	1000	0	F
24	1000	1	F
25	1000	0	F
